# Supplementary material for: Modeling Fretting Wear Resistance and Shakedown of Metallic Materials with Graded Nanostructured Surfaces
Source: Nanomaterials (Basel). 2023 May 9;13(10):1584. doi: 10.3390/nano13101584 (PMC10222345; doi:10.3390/nano13101584)
Supplement: Supplementary file 1 [file nanomaterials-13-01584-s001.zip]

Archive with 1 entries (1 files):
- nanomaterials-2316458-supplementary.pdf
